# Supplementary material for: Synthesis and Biological Evaluation of Novel Cinnamic Acid-Based Antimicrobials
Source: Pharmaceuticals (Basel). 2022 Feb 15;15(2):228. doi: 10.3390/ph15020228 (PMC8878811; doi:10.3390/ph15020228)
Supplement: Supplementary file 1 [file pharmaceuticals-15-00228-s001.zip]

Archive with 1 entries (1 files):
- pharmaceuticals-1586244-supplementary.pdf
